# Supplementary material for: Orai1 Expression and Vascular Function in Kidney Donors Determine Graft Outcomes at Short/Mid-Term
Source: Cells. 2025 Jul 1;14(13):1005. doi: 10.3390/cells14131005 (PMC12249094; doi:10.3390/cells14131005)
Supplement: Supplementary file 1 [file cells-14-01005-s001.zip]

Archive with 1 entries (1 files):
- cells-3675327-supplementary.pptx
